# Supplementary material for: Comparison of the Purchasing Behaviour of Polish and United Kingdom Consumers in the Organic Food Market during the COVID-19 Pandemic
Source: Int J Environ Res Public Health. 2022 Jan 20;19(3):1137. doi: 10.3390/ijerph19031137 (PMC8834575; doi:10.3390/ijerph19031137)
Supplement: Supplementary file 1 [file ijerph-19-01137-s001.zip]

Archive with 1 entries (1 files):
- ijerph-1556651-supplementary.pdf
